# Supplementary material for: Genome content reorganization in the non-model ciliate Chilodonella uncinata: insights into nuclear architecture, DNA content, and chromosome fragmentation during macronuclear development
Source: mSphere. 2025 May 9;10(6):e00075-25. doi: 10.1128/msphere.00075-25 (PMC12188737; doi:10.1128/msphere.00075-25)
Supplement: Table S1 — Detailed information of all individual cells recorded in this study. [file msphere.00075-25-s0002.xlsx]

## Sheet: Supplementary Table 1
Slide ID	Zstack name	Image name	Cell#	Tel TF/D TF	Life stage	Avg. cell length (µm)	Avg. cell width (µm)	Avg. cell area	Cell size	Z-vol	Cell vol	MAC diameter (µm-avg)	MIC diameter (µm-avg)	O-MAC diameter	MAC radius	MIC radius	O-MAC radius	MAC vol (µm3)	MIC vol(µm3)	O-MAC vol (µm3)	MAC MI per pix (F) DAPI	MAC MI per pix (F) Tel	MIC MI per pix (F) DAPI	O-MAC MI per pix (F) DAPI	O-MAC MI per pix (F) Tel	MAC TI DAPI	MAC TI Tel	MIC TI DAPI	O-MAC TI DAPI	O-MAC TI Tel	Notes on architecture
04_12_2023_ChiloFISH_DAPI_Telomere_S01	04_12_2023_Cell_2_Zstack	04_12_2023_ChiloFISH_DAPI_Telomere_S01_Cell_2_Zstack	1	0.435544	Vegetative	39.67	14.64	580.769	39.67x14.64	11.33	6580.11	7.28	1.74	N/A	3.64	0.87	N/A	202.019	2.75833	N/A	159.41	69.43	112.17	N/A	N/A	32203.9	14026.2	309.402	N/A	N/A	Vegetative nuclei
05_04_2023_Chilo_FISH_DAPI_Telo_Slide02	05_04_2023_Slide2_Cell5_Zstacks	05_04_2023_Chilo_FISH_DAPI_Telo_Slide02_2nd DayObs_05_04_2023_Slide2_Cell5_Zstacks_z00	2	0.59994	Vegetative	30.61	17.57	537.818	30.61x17.57	12.3	6615.16	6.08	1.67	N/A	3.04	0.835	N/A	117.682	2.43864	N/A	132.53	79.51	123.82	N/A	N/A	15596.4	9356.88	301.953	N/A	N/A	Vegetative nuclei
07_31_2023_ChiloFISH_DAPI_Telo_1stDayObs_S01	07_31_2023_Cell02_Zstack	07_31_2023_ChiloFISH_DAPI_Telo_1stDayObs_S01_07_31_2023_Cell02_Zstack	3	0.643194	Vegetative	38.11	17.98	685.218	38.11x17.98	13	8907.83	6.12	1.77	N/A	3.06	0.885	N/A	120.02	2.90348	N/A	135.62	87.23	127.98	N/A	N/A	16277.1	10469.3	371.587	N/A	N/A	Vegetative nuclei
07_31_2023_ChiloFISH_DAPI_Telo_S01	07_31_2023_Cell03_Zstack	07_31_2023_ChiloFISH_DAPI_Telo_1stDayObs_S01_07_31_2023_Cell03_Zstack	4	0.510595	Vegetative	28.48	14.12	402.138	28.48x14.12	8.9	3579.02	6.26	1.54	N/A	3.13	0.77	N/A	128.446	1.91232	N/A	157.15	80.24	114.18	N/A	N/A	20185.3	10306.5	218.349	N/A	N/A	Vegetative nuclei
07_31_2023_ChiloFISH_DAPI_Telo_S01	07_31_2023_Cell04_Zstack	07_31_2023_ChiloFISH_DAPI_Telo_1stDayObs_S01_07_31_2023_Cell04_Zstack	5	0.640732	Vegetative	36.94	17.51	646.819	36.94x17.51	10.7	6920.97	6.85	1.88	N/A	3.425	0.94	N/A	168.295	3.47914	N/A	156.29	100.14	124.78	N/A	N/A	26302.8	16853	434.127	N/A	N/A	Vegetative nuclei
07_31_2023_ChiloFISH_DAPI_Telo_S01	07_31_2023_Cell05_Zstack	07_31_2023_ChiloFISH_DAPI_Telo_1stDayObs_S01_07_31_2023_Cell05_Zstack	6	0.606104	Vegetative	32.53	17.13	557.239	32.53x17.13	10.2	5683.84	6.98	1.64	N/A	3.49	0.82	N/A	178.059	2.30956	N/A	159.23	96.51	105.4	N/A	N/A	28352.4	17184.5	243.428	N/A	N/A	Vegetative nuclei
07_31_2023_ChiloFISH_DAPI_Telo_S02	07_31_2023_Slide02_Cell01_Zstack	07_31_2023_ChiloFISH_DAPI_Telo_1stDayObs_S02_07_10_2023_Slide02_Cell01_Zstack	7	0.502731	Vegetative	38.31	19.9	762.369	38.31x19.90	13.7	10444.5	6.89	1.66	N/A	3.445	0.83	N/A	171.26	2.3951	N/A	162.95	81.92	67.16	N/A	N/A	27906.8	14029.6	160.855	N/A	N/A	Vegetative nuclei
07_31_2023_ChiloFISH_DAPI_Telo_S02	07_31_2023_Slide02_Cell02	07_31_2023_ChiloFISH_DAPI_Telo_1stDayObs_S02_07_10_2023_Slide02_Cell02_Zstack	8	0.538603	Vegetative	38.62	21.51	830.716	38.62x21.51	12.2	10134.7	6.7	1.77	N/A	3.35	0.885	N/A	157.479	2.90348	N/A	163.07	87.83	115.04	N/A	N/A	25680.1	13831.4	334.016	N/A	N/A	Vegetative nuclei
07_31_2023_ChiloFISH_DAPI_Telo_S02	07_31_2023_Slide02_Cell03_Zstack	07_10_2023_ChiloFISH_DAPI_Telo_1stDayObs_S02_07_10_2023_Slide02_Cell03_Zstack	9	0.679971	Vegetative	32.09	16.28	522.425	32.09x16.28	12.3	6425.83	6.15	1.65	N/A	3.075	0.825	N/A	121.793	2.35207	N/A	164.61	111.93	102.33	N/A	N/A	20048.4	13632.3	240.687	N/A	N/A	Vegetative nuclei
07_31_2023_ChiloFISH_DAPI_Telo_S02	07_31_2023_Slide02_Cell04_Zstack	07_31_2023_ChiloFISH_DAPI_Telo_1stDayObs_S02_07_10_2023_Slide02_Cell04_Zstack	10	0.627143	Vegetative	36.42	19.71	717.838	36.42x19.71	16	11485.4	6.42	1.8	N/A	3.21	0.9	N/A	138.549	3.05363	N/A	156.87	98.38	114.89	N/A	N/A	21734.2	13630.5	350.831	N/A	N/A	Vegetative nuclei
07_31_2023_ChiloFISH_DAPI_Telo_S02	07_31_2023_Slide02_Cell05_Zstack	07_31_2023_ChiloFISH_DAPI_Telo_1stDayObs_S02_07_10_2023_Slide02_Cell05_Zstack	11	0.640078	Vegetative	37.34	17.76	663.158	37.34x17.76	12.2	8090.53	6.67	1.83	N/A	3.335	0.915	N/A	155.373	3.20887	N/A	169.62	108.57	120.36	N/A	N/A	26354.4	16868.9	386.219	N/A	N/A	Vegetative nuclei
07_31_2023_ChiloFISH_DAPI_Telo_S02	07_31_2023_Slide02_Cell06_Zstack	07_31_2023_ChiloFISH_DAPI_Telo_1stDayObs_S02_07_10_2023_Slide02_Cell06_Zstack	12	0.594376	Vegetative	38.58	18.51	714.116	38.58x18.51	11.2	7998.1	6.62	1.72	N/A	3.31	0.86	N/A	151.905	2.66431	N/A	162.86	96.8	103.03	N/A	N/A	24739.3	14704.4	274.503	N/A	N/A	Vegetative nuclei
07_31_2023_ChiloFISH_DAPI_Telo_S02	07_31_2023_S02_Cell07_Zstack	07_31_2023_ChiloFISH_DAPI_Telo_2ndDayObs_S02_07_31_2023_S02_Cell07_Zstack	13	0.671278	Vegetative	34.11	18.7	637.857	34.11x18.70	11	7016.43	6.69	1.74	N/A	3.345	0.87	N/A	156.775	2.75833	N/A	135.16	90.73	87.38	N/A	N/A	21189.7	14224.2	241.023	N/A	N/A	Vegetative nuclei
07_31_2023_ChiloFISH_DAPI_Telo_S02	07-31_2023_S02_Cell08_Zstack	07_31_2023_ChiloFISH_DAPI_Telo_2ndDayObs_S02_07-31_2023_S02_Cell08_Zstack	14	0.592688	Vegetative	38.07	17.82	678.407	38.07x17.82	12.2	8276.57	6.98	1.79	N/A	3.49	0.895	N/A	178.059	3.00302	N/A	173.97	103.11	115.92	N/A	N/A	30977	18359.7	348.11	N/A	N/A	Vegetative nuclei
07_31_2023_ChiloFISH_DAPI_Telo_S02	07_31_2023_S02_Cell09_Zstack	07_31_2023_ChiloFISH_DAPI_Telo_2ndDayObs_S02_07_31_2023_S02_Cell09_Zstack	15	0.641273	Vegetative	34.53	20.48	707.174	34.53x20.48	12.1	8556.81	6.7	1.85	N/A	3.35	0.925	N/A	157.479	3.31523	N/A	184.43	118.27	131.79	N/A	N/A	29043.9	18625.1	436.914	N/A	N/A	Vegetative nuclei
07_31_2023_ChiloFISH_DAPI_Telo_S02	07_31_2023_S02_Cell10_Zstack	07_31_2023_ChiloFISH_DAPI_Telo_2ndDayObs_S02_07_31_2023_S02_Cell10_Zstack	16	0.3633	Vegetative	37.23	20.97	780.713	37.23x20.97	15.1	11788.8	6.88	1.82	N/A	3.44	0.91	N/A	170.516	3.15655	N/A	180.87	65.71	131.74	N/A	N/A	30841.1	11204.6	415.844	N/A	N/A	Vegetative nuclei
07_31_2023_ChiloFISH_DAPI_Telo_S02	07_31_2023_S02_Cell11_Zstack	07_31_2023_ChiloFISH_DAPI_Telo_2ndDayObs_S02_07_31_2023_S02_Cell11_Zstack	17	0.533802	Vegetative	36.3	19.5	707.85	36.30x19.50	14.4	10193	6.45	1.76	N/A	3.225	0.88	N/A	140.5	2.85454	N/A	150.73	80.46	122.39	N/A	N/A	21177.6	11304.7	349.368	N/A	N/A	Vegetative nuclei
07_31_2023_ChiloFISH_DAPI_Telo_S02	07_31_2023_S02_Cell12_Zstack	07_31_2023_ChiloFISH_DAPI_Telo_2ndDayObs_S02_07_31_2023_S02_Cell12_Zstack	18	0.512168	Vegetative	36.51	18.74	684.197	36.51x18.74	13.3	9099.83	6.58	1.69	N/A	3.29	0.845	N/A	149.168	2.52731	N/A	161.49	82.71	126.87	N/A	N/A	24089.2	12337.7	320.64	N/A	N/A	Vegetative nuclei
08_25_2023_Chilo_DAPI_Telo_S01	08_25_2023_S01_Cell04_Zstacks	08_25_2023_Chilo_DAPI_Telo_2ndDayObs_S01_08_25_2023_S01_Cell04_Zstacks	19	0.610105	Vegetative	31.96	16.9	540.124	31.96x16.90	15.1	8155.87	6.93	1.97	N/A	3.465	0.985	N/A	174.26	4.00311	N/A	166.25	101.43	103.38	N/A	N/A	28970.8	17675.2	413.841	N/A	N/A	Vegetative nuclei
08_25_2023_Chilo_DAPI_Telo_S01	08_25_2023_S01_Cell05_Zstacks	08_25_2023_Chilo_DAPI_Telo_2ndDayObs_S01_08_25_2023_S01_Cell05_Zstacks	20	1.69805	Vegetative	38.52	18.09	696.827	38.52x18.09	12.8	8919.38	9.26	2.06	N/A	4.63	1.03	N/A	415.749	4.5772	N/A	47.79	81.15	24.38	N/A	N/A	19868.7	33738.1	111.592	N/A	N/A	Vegetative nuclei
08_25_2023_Chilo_DAPI_Telo_S02	08_25_2023_S02_Cell04_Zstacks	08_25_2023_Chilo_DAPI_Telo_2ndDayObs_S02_08_25_2023_S02_Cell04_Zstacks_z000	21	0.557507	Vegetative	39.12	20.9	817.608	39.12x20.90	13.3	10874.2	6.87	1.79	N/A	3.435	0.895	N/A	169.773	3.00302	N/A	160.59	89.53	113.61	N/A	N/A	27263.9	15199.8	341.173	N/A	N/A	Vegetative nuclei
Slide1_02072023_Chilo_FISH_DAPI_and_TelomereProbe	02072023_Slide1__Cell2_Zstack	02072023_Slide1_Chilo_FISH_DAPI_and_TelomereProbe_Cell2_Zstack	22	0.58797	Vegetative	31.54	18.97	598.314	31.54x18.97	11.1	6641.28	6.95	1.63	N/A	3.475	0.815	N/A	175.773	2.26757	N/A	150.79	88.66	98.9	N/A	N/A	26504.9	15584.1	224.263	N/A	N/A	Vegetative nuclei
02072023_DAPI_FISHTelomere_RA_slide1	02072023_Cell6_Zstacks02072023_DAPI_FISHTelomere_RA_slide1_cell2_zstack	02072023_DAPI_FISHTelomere_RA_slide1_cell2_zstack	23	0.660979	Vegetative	30.71	15.61	479.383	30.71x15.61	11.6	5560.84	7	1.82	N/A	3.5	0.91	N/A	179.594	3.15655	N/A	128.93	85.22	121.37	N/A	N/A	23155.1	15305	383.111	N/A	N/A	Vegetative nuclei
06_09_2023_0.5Triton_DAPI_rDNAXMA_rDNARA_Telo_Slide01	06_09_23_S01_Cell_03_Zstacks	06_09_2023_0.5Triton_DAPI_rDNAXMA_rDNARA_Telo_Slide01_Cell_03	24	0.245162	Conjugating	31.46	13.84	435.406	31.46x13.84	15.6	6792.34	7.18	1.72	N/A	3.59	0.86	N/A	193.808	2.66431	N/A	200.48	49.15	45.96	N/A	N/A	38854.7	9525.67	122.451	N/A	N/A	Nuclei from Congugated cells
06_09_2023_0.5Triton_DAPI_rDNAXMA_rDNARA_Telo_Slide01	06_09_23_S01_Cell_04_Zstacks	06_09_2023_0.5Triton_DAPI_rDNAXMA_rDNARA_Telo_Slide01_Cell_04	25	0.225542	Conjugating	31.99	16.35	523.037	31.99x16.35	16.9	8839.32	6.75	1.51	N/A	3.375	0.755	N/A	161.031	1.80272	N/A	127.87	28.84	29.81	N/A	N/A	20591.1	4644.14	53.7392	N/A	N/A	Nuclei from Congugated cells
06_09_2023_0.5Triton_DAPI_rDNAXMA_rDNARA_Telo_Slide01	06_09_23_S01_Cell_05_Zstacks	06_09_2023_0.5Triton_DAPI_rDNAXMA_rDNARA_Telo_Cell05	26	0.562138	Conjugating	29.53	13.13	387.729	29.53x13.13	14	5428.2	5.54	1.59	N/A	2.77	0.795	N/A	89.0283	2.1047	N/A	157.15	88.34	57.26	N/A	N/A	13990.8	7864.76	120.515	N/A	N/A	Nuclei from Congugated cells
06_09_2023_0.5Triton_DAPI_rDNAXMA_rDNARA_Telo_Slide01	06_09_23_S01_Cell_06_Zstacks	06_09_2023_0.5Triton_DAPI_rDNAXMA_rDNARA_Telo_Slide01_Cell_06	27	0.398125	Conjugating	31.98	16.04	512.959	31.98x16.04	12.5	6411.99	6.9	0	N/A	3.45	0	N/A	172.007	0	N/A	162.16	64.56	0	N/A	N/A	27892.6	11104.8	0	N/A	N/A	Nuclei from Congugated cells
08_16_2023_ChiloFISH_DAPI_Telo_1stDayObs_S02	08_16_2023_Cell01_Zstack	08_16_2023_ChiloFISH_DAPI_Telo_1stDayObs_S02_Cell01	28	0.835713	Conjugating	31.09	16.97	527.597	31.09x16.97	17.5	9232.95	8.55	1.92	N/A	4.275	0.96	N/A	327.263	3.70597	N/A	140.06	117.05	82.32	N/A	N/A	45836.5	38306.1	305.076	N/A	N/A	Nuclei from Congugated cells
08_16_2023_ChiloFISH_DAPI_Telo_1stDayObs_S02	08_16_2023_Cell02_Zstack	08_16_2023_ChiloFISH_DAPI_Telo_1stDayObs_S02_Cell02	29	0.720239	Conjugating	32.76	15.05	493.038	32.76x15.05	19.6	9663.54	8.92	0	N/A	4.46	0	N/A	371.615	0	N/A	140.87	101.46	0	N/A	N/A	52349.4	37704.1	0	N/A	N/A	Nuclei from Congugated cells
08_16_2023_ChiloFISH_DAPI_Telo_1stDayObs_S02	08_16_2023_Cell03_Zstack	08_16_2023_ChiloFISH_DAPI_Telo_1stDayObs_S02_Cell03	30	0.698376	Conjugating	30.67	14.75	452.382	30.67x14.75	8.7	3935.73	8.73	1.19	N/A	4.365	0.595	N/A	348.37	0.882347	N/A	121.94	85.16	41.14	N/A	N/A	42480.3	29667.2	36.2998	N/A	N/A	Nuclei from Congugated cells
08_25_2023_Chilo_DAPI_Telo_1stDayObs_S01	08_25_2023_S01_Cell01_Zstacks	08_25_2023_Chilo_DAPI_Telo_1stDayObs_S01_Cell01	31	0.496696	Conjugating	30.85	16.79	517.971	30.85x16.79	16.6	8598.33	7.84	1.75	N/A	3.92	0.875	N/A	252.317	2.80616	N/A	134.67	66.89	45.36	N/A	N/A	33979.6	16877.5	127.288	N/A	N/A	Nuclei from Congugated cells
08_25_2023_Chilo_DAPI_Telo_1stDayObs_S01	08_25_2023_S01_Cell02_Zstacks	08_25_2023_Chilo_DAPI_Telo_1stDayObs_S01_Cell02	32	0.711294	Conjugating	33.77	17.34	585.572	33.77x17.34	12.5	7319.65	8.02	1.93	N/A	4.01	0.965	N/A	270.098	3.76418	N/A	134.67	95.79	79.61	N/A	N/A	36374.1	25872.7	299.666	N/A	N/A	Nuclei from Congugated cells
08_25_2023_Chilo_DAPI_Telo_1stDayObs_S01	08_25_2023_S01_Cell03_Zstacks	08_25_2023_Chilo_DAPI_Telo_1stDayObs_S01_Cell03	33	0.583778	Conjugating	25.89	13.08	338.641	25.89x13.08	16.5	5587.58	6.04	1.17	N/A	3.02	0.585	N/A	115.374	0.838603	N/A	131.18	76.58	49.99	N/A	N/A	15134.8	8835.37	41.9217	N/A	N/A	Nuclei from Congugated cells
08_25_2023_Chilo_DAPI_Telo_1stDayObs_S02	08_25_2023_S02_Cell01_Zstacks	08_25_2023_Chilo_DAPI_Telo_1stDayObs_S02_Cell01	34	0.58898	Conjugating	31.99	14.84	474.732	31.99X14.84	17.5	8307.8	8.3	0	N/A	4.15	0	N/A	299.387	0	N/A	161.16	94.92	0	N/A	N/A	48249.2	28417.8	0	N/A	N/A	Nuclei from Congugated cells
09_06_2023_Chilo_DAPI_Telo_1stDayObs_S01	09_06_2023_Cell01_Zstack	09_06_2023_Chilo_DAPI_Telo_1stDayObs_S01_Cell01	35	0.578187	Conjugating	33.26	17.07	567.748	33.26x17.07	14.4	8175.57	7.66	1.65	N/A	3.83	0.825	N/A	235.334	2.35207	N/A	136.98	79.2	47.59	N/A	N/A	32236.1	18638.5	111.935	N/A	N/A	Nuclei from Congugated cells
09_06_2023_Chilo_DAPI_Telo_1stDayObs_S01	09_06_2023_Cell02_Zstack	09_06_2023_Chilo_DAPI_Telo_1stDayObs_S01_Cell02	36	0.755304	Conjugating	32.02	18.17	581.803	32.02x18.17	15.5	9017.95	7.51	1.12	N/A	3.755	0.56	N/A	221.778	0.735619	N/A	159.3	120.32	35.51	N/A	N/A	35329.2	26684.3	26.1218	N/A	N/A	Nuclei from Congugated cells
09_06_2023_Chilo_DAPI_Telo_1stDayObs_S01	09_06_2023_Cell03_Zstack	09_06_2023_Chilo_DAPI_Telo_1stDayObs_S01_Cell03	37	0.79158	Conjugating	34.24	17.66	604.678	34.24x17.66	10.7	6470.06	8.13	0	N/A	4.065	0	N/A	281.365	0	N/A	148.45	117.51	0	N/A	N/A	41768.7	33063.2	0	N/A	N/A	Nuclei from Congugated cells
09_06_2023_Chilo_DAPI_Telo_1stDayObs_S01	09_06_2023_Cell04_Zstack	09_06_2023_Chilo_DAPI_Telo_1stDayObs_S01_Cell04	38	0.770643	Conjugating	30.98	15.87	491.653	30.98x15.87	11.3	5555.67	7.73	1.2	N/A	3.865	0.6	N/A	241.845	0.904779	N/A	145.45	112.09	28.19	N/A	N/A	35176.4	27108.4	25.5057	N/A	N/A	Nuclei from Congugated cells
09_06_2023_Chilo_DAPI_Telo_1stDayObs_S01	09_06_2023_Cell05_Zstack	09_06_2023_Chilo_DAPI_Telo_1stDayObs_S01_Cell05	39	0.701063	Conjugating	28.78	13.15	378.457	28.78x13.15	10.6	4011.64	7.79	1.98	N/A	3.895	0.99	N/A	247.52	4.06438	N/A	165.62	116.11	66.45	N/A	N/A	40994.3	28739.6	270.078	N/A	N/A	Nuclei from Congugated cells
09_06_2023_Chilo_DAPI_Telo_1stDayObs_S01	09_06_2023_Cell06_Zstack	09_06_2023_Chilo_DAPI_Telo_1stDayObs_S01_Cell06	40	0.727972	Conjugating	32.13	15.42	495.445	32.13x15.42	9.2	4558.09	7.88	1.27	N/A	3.94	0.635	N/A	256.199	1.07253	N/A	168.99	123.02	48.22	N/A	N/A	43295.1	31517.6	51.7174	N/A	N/A	Nuclei from Congugated cells
09_06_2023_Chilo_DAPI_Telo_1stDayObs_S01	09_06_2023_Cell07_Zstack	09_06_2023_Chilo_DAPI_Telo_1stDayObs_S01_Cell07	41	0.678398	Conjugating	31.96	16.91	540.444	31.96x16.91	11.3	6107.01	7.49	1.95	N/A	3.745	0.975	N/A	220.011	3.88242	N/A	168.5	114.31	52.01	N/A	N/A	37071.8	25149.4	201.925	N/A	N/A	Nuclei from Congugated cells
09_06_2023_Chilo_DAPI_Telo_2ndDayObs_S01	09_06_2023_Cell08_Zstacks_chan00	09_06_2023_Chilo_DAPI_Telo_2ndDayObs_S01_Cell08	42	0.720623	Conjugating	32	15.58	498.56	32.00x15.58	7.4	3689.34	8.27	1.76	N/A	4.135	0.88	N/A	296.152	2.85454	N/A	171.56	123.63	52.58	N/A	N/A	50807.9	36613.3	150.092	N/A	N/A	Nuclei from Congugated cells
09_06_2023_Chilo_DAPI_Telo_2ndDayObs_S01	09_06_2023_Cell09_Zstacks	09_06_2023_Chilo_DAPI_Telo_2ndDayObs_S01_Cell09_Zstacks	43	0.761786	Conjugating	33.24	15.21	505.58	33.24x15.21	7.9	3994.09	7.93	1.65	N/A	3.965	0.825	N/A	261.107	2.35207	N/A	131.94	100.51	40.91	N/A	N/A	34450.4	26243.8	96.2232	N/A	N/A	Nuclei from Congugated cells
09_06_2023_Chilo_DAPI_Telo_2ndDayObs_S01	09_06_2023_Cell10_Zstacks	09_06_2023_Chilo_DAPI_Telo_2ndDayObs_Cell10_Zstacks	44	0.700628	Conjugating	33.23	16.66	553.612	33.23x15.21	12	6643.34	7.2	1.24	N/A	3.6	0.62	N/A	195.432	0.998306	N/A	162.54	113.88	33.71	N/A	N/A	31765.5	22255.8	33.6529	N/A	N/A	Nuclei from Congugated cells
09_06_2023_Chilo_DAPI_Telo_2ndDayObs_S01	09_06_2023_Cell11_Zstacks	09_06_2023_Chilo_DAPI_Telo_2ndDayObs_S01_Cell11_Zstacks	45	0.710952	Conjugating	32.83	16.93	555.812	32.83x16.93	9.1	5057.89	7.86	1.54	N/A	3.93	0.77	N/A	254.253	1.91232	N/A	152.12	108.15	56.84	N/A	N/A	38677	27497.5	108.696	N/A	N/A	Nuclei from Congugated cells
11_13_2023_Chilo_DAPI_Telo_8am_S01	11_13_2023_Cell_1_8am_S1_Zstack	11_13_2023_Chilo_DAPI_Telo_8am_S01_1stDayObs_Cell_1	46	0.316775	Conjugating	27.91	14.44	403.02	27.91x14.44	14.48	5835.74	6.6	1.58	N/A	3.3	0.79	N/A	150.533	2.06524	N/A	145.75	46.17	60.28	N/A	N/A	21940.1	6950.09	124.492	N/A	N/A	Nuclei from Congugated cells
11_13_2023_Chilo_DAPI_Telo_8am_S01	11_13_2023_Cell_2_8am_S1_Zstack	11_13_2023_Chilo_DAPI_Telo_8am_S01_1stDayObs_Cell_2	47	0.760062	Conjugating	28.58	17.13	489.575	28.58x17.13	11.08	5424.5	6.32	1.16	N/A	3.16	0.58	N/A	132.175	0.817283	N/A	160.25	121.8	56.49	N/A	N/A	21181.1	16098.9	46.1683	N/A	N/A	Nuclei from Congugated cells
11_28_2023_Chilo_DAPI_Telo_115pm_S02	11_28_2023_115pm_S2_Cell1_Zstacks	11_28_2023_Chilo_DAPI_Telo_115pm_S02_Cell1	48	0.70514	Conjugating	28.07	12.9	362.103	28.07x12.90	11.46	4149.7	6.91	1.31	N/A	3.455	0.655	N/A	172.756	1.1771	N/A	149.8	105.63	33.4	N/A	N/A	25878.8	18248.2	39.3151	N/A	N/A	Nuclei from Congugated cells
11_28_2023_Chilo_DAPI_Telo_115pm_S02	11_28_2023_115pm_S2_Cell2_Zstacks	11_28_2023_Chilo_DAPI_Telo_115pm_S02_Cell2	49	0.607942	Conjugating	28.3	12.39	350.637	28.30x12.39	12.46	4368.94	6.96	1.42	N/A	3.48	0.71	N/A	176.533	1.49921	N/A	157.4	95.69	69.67	N/A	N/A	27786.3	16892.5	104.45	N/A	N/A	Nuclei from Congugated cells
11_28_2023_Chilo_DAPI_Telo_1150pm_S03	11_28_2023_1150pm_S03_Cell1	11_28_2023_Chilo_DAPI_Telo_1150pm_S03_Cell1	50	0.669981	Conjugating	27.58	12.03	331.787	27.58x12.03	8.81	2923.05	6.68	1.95	N/A	3.34	0.975	N/A	156.073	3.88242	N/A	161.9	108.47	62.28	N/A	N/A	25268.2	16929.2	241.797	N/A	N/A	Nuclei from Congugated cells
11_28_2023_Chilo_DAPI_Telo_1150pm_S03	11_28_2023_1150pm_S03_Cell_4_Zstacks	11_28_2023_Chilo_DAPI_Telo_1150pm_S03_Cell_4	51	0.677323	Conjugating	30.3	14.33	434.199	30.30x14.33	5.03	2184.02	7.43	1.67	N/A	3.715	0.835	N/A	214.766	2.43864	N/A	146.71	99.37	28.13	N/A	N/A	31508.3	21341.3	68.599	N/A	N/A	Nuclei from Congugated cells
11_28_2023_Chilo_DAPI_Telo_1150pm_S03	11_28_2023_1150pm_S03_Cell_5_Zstacks	11_28_2023_Chilo_DAPI_Telo_1150pm_S03_Cell_5	52	0.88601	Conjugating	29.89	13.53	404.412	29.89x13.53	8	3235.29	7.53	1.6	N/A	3.765	0.8	N/A	223.555	2.14466	N/A	129.66	114.88	83.86	N/A	N/A	28986.1	25681.9	179.851	N/A	N/A	Nuclei from Congugated cells
04_12_2023_ChiloFISH_DAPI_Telomere_S01	04_12_2023_Cell_1_Zstack	04_12_2023_ChiloFISH_DAPI_Telomere_S01_Cell_1	53	0.558904	Developing_Early	31.65	18.19	575.713	31.65x18.19	10.4	5987.42	7.16	2.22	N/A	3.58	1.11	N/A	192.193	5.72872	N/A	156.27	87.34	113.96	N/A	N/A	30034	16786.1	652.845	N/A	N/A	Early Development
04_12_2023_ChiloFISH_DAPI_Telomere_S01	4_12_2023_Cell_3_Zstacks	04_12_2023_ChiloFISH_DAPI_Telomere_S01_4_12_2023_Cell_3	54	0.423683	Developing_Early	29.95	17.78	532.511	29.95x17.78	9.3	4952.35	6.54	1.7	N/A	3.27	0.85	N/A	146.464	2.57244	N/A	144.07	61.04	112.9	N/A	N/A	21101.1	8940.18	290.429	N/A	N/A	Early Development
04_12_2023_ChiloFISH_DAPI_Telomere_S01_Cell_4	04_12_2023_Cell_4_Zstacks	04_12_2023_ChiloFISH_DAPI_Telomere_S01_04	55	0.328957	Developing_Early	40.06	21.49	860.889	40.06x21.49	10.1	8694.98	5	2.31	8.3	2.5	1.155	4.15	65.4498	6.45408	299.387	79.22	26.06	106.43	55.66	29.31	5184.94	1705.62	686.908	16663.9	8775.03	Early Development
04_12_2023_ChiloFISH_DAPI_Telomere_S01_Cell_5	12_04_2023_Cell_5_Zstack	04_12_2023_ChiloFISH_DAPI_Telomere_S01	56	0.199701	Developing_Early	41.78	22.97	959.687	41.78x22.97	8.4	8061.37	7.08	2.08	8.68	3.54	1.04	4.34	185.823	4.71182	342.419	80.32	16.04	121.68	46.78	11.58	14925.3	2980.59	573.334	16018.4	3965.21	Early Development
04_12_2023_ChiloFISH_DAPI_Telomere_S01	04_12_2023_Cell_6_Zstack	04_12_2023_ChiloFISH_DAPI_Telomere_S01_Cell_6	57	0.367101	Developing_Early	32.21	20.91	673.511	32.21x20.91	9.2	6196.3	6.33	2.13	N/A	3.165	1.065	N/A	132.804	5.05985	N/A	138	50.66	93.24	N/A	N/A	18326.9	6727.83	471.78	N/A	N/A	Early Development
04_12_2023_ChiloFISH_DAPI_Telomere_S01	04_12_2023_Cell_7_Zstack	04_12_2023_ChiloFISH_DAPI_Telomere_S01_Cell_7	58	0.715204	Developing_Early	35.36	18.85	666.536	35.36x18.85	9.3	6198.78	7.31	1.68	N/A	3.655	0.84	N/A	204.527	2.48271	N/A	135.36	96.81	137.71	N/A	N/A	27684.8	19800.3	341.894	N/A	N/A	Early Development
04_12_2023_ChiloFISH_DAPI_Telomere_S01	04_12_2023_Cell_8_Zstack	04_12_2023_ChiloFISH_DAPI_Telomere_S01_Cell_8	59	0.58671	Developing_Early	35.48	18.34	650.703	35.48x18.34	9.4	6116.61	7.58	1.83	N/A	3.79	0.915	N/A	228.037	3.20887	N/A	174.72	102.51	116.02	N/A	N/A	39842.7	23376.1	372.293	N/A	N/A	Early Development
04_12_2023_ChiloFISH_DAPI_Telomere_Slide02	04_12_2023_Slide2_Cell_1_ZStack	04_12_2023_ChiloFISH_DAPI_Telomere_Slide02_Slide2_Cell_1	60	0.697534	Developing_Early	31.27	18.06	564.736	31.27x18.07	7.7	4348.47	6.13	1.9	N/A	3.065	0.95	N/A	120.609	3.59136	N/A	110.69	77.21	99.34	N/A	N/A	13350.2	9312.23	356.766	N/A	N/A	Early Development
04_12_2023_ChiloFISH_DAPI_Telomere_Slide02	04_12_2023_Slide2_Cell_2_ZStack	04_12_2023_ChiloFISH_DAPI_Telomere_Slide02_Cell_2	61	0.714664	Developing_Early	36.77	17.82	655.241	36.77x17.82	7.9	5176.41	7.14	1.64	N/A	3.57	0.82	N/A	190.587	2.30956	N/A	139.87	99.96	121.17	N/A	N/A	26657.4	19051.1	279.85	N/A	N/A	Early Development
05042023_Chilo_FISH_DAPI_Telo_Slide01	05_04_2023_Cell_1_Zstack	05042023_Chilo_FISH_DAPI_Telo_Slide01_Cell_1	62	0.381003	Developing_Early	36.87	19.52	719.702	36.87x19.52	8.8	6333.38	6.77	1.97	N/A	3.385	0.985	N/A	162.467	4.00311	N/A	131.81	50.22	107.7	N/A	N/A	21414.7	8159.08	431.135	N/A	N/A	Early Development
05042023_Chilo_FISH_DAPI_Telo_Slide01	05_04_2023_Cell_2_Zstack	05042023_Chilo_FISH_DAPI_Telo_Slide01_Cell_2	63	0.360175	Developing_Early	38.28	22.17	848.668	38.28x22.17	10.3	8741.28	4.99	1.8	8.21	2.495	0.9	4.105	65.0579	3.05363	289.753	50.17	18.07	45.28	141.77	118.06	3263.96	1175.6	138.268	41078.3	34208.3	Early Development
05_04_2023_Chilo_FISH_DAPI_Telo_Slide01	05_04_2023_Cell_3_Zstack	05042023_Chilo_FISH_DAPI_Telo_Slide01_Cell_3	64	0.387213	Developing_Early	40.15	21.6	867.24	40.15x21.60	14.7	12748.4	7.32	2.19	7.86	3.66	1.095	3.93	205.368	5.4996	254.253	50.05	19.38	126.09	142.48	83.32	10278.6	3980.02	693.444	36226	21184.4	Early Development
05_04_2023_Chilo_FISH_DAPI_Telo_Slide01	05_04_2023_Cell_5_Zstack	05042023_Chilo_FISH_DAPI_Telo_Slide01_Cell_5	65	0.217355	Developing_Early	37.36	17.06	637.362	37.36x17.06	9.7	6182.41	4.9	2.01	7.56	2.45	1.005	3.78	61.6009	4.25194	226.237	84.47	18.36	139.6	161.57	96.04	5203.43	1130.99	593.57	36553.1	21727.8	Early Development
05042023_Chilo_FISH_DAPI_Telo_Slide01	05_04_2023_Cell_8_Zstack	05042023_Chilo_FISH_DAPI_Telo_Slide01_Cell_8	66	0.204674	Developing_Early	37.45	21.38	800.681	37.45x21.38	10.2	8166.95	5.42	2.38	7.75	2.71	1.19	3.875	83.3674	7.05878	243.727	38.94	7.97	75.45	173.44	95.09	3246.33	664.439	532.585	42272	23176	Early Development
05_04_2023_Chilo_FISH_DAPI_Telo_Slide01	05_04_2023_Cell_11_Zstacks	05_04_2023_Chilo_FISH_DAPI_Telo_Slide01_Cell_11	67	0.23799	Developing_Early	39.47	19.29	761.376	39.47x19.29	13.1	9974.03	6.57	1.79	7.11	3.285	0.895	3.555	148.489	3.00302	188.195	94.71	22.54	79.17	174.2	98.07	14063.4	3346.95	237.749	32783.5	18456.3	Early Development
05_04_2023_Chilo_FISH_DAPI_Telo_Slide01	05_04_2023_Cell_12_Zstacks	05_04_2023_Chilo_FISH_DAPI_Telo_Slide01_Cell_12	68	0.27786	Developing_Early	38.63	19.48	752.512	38.63x19.48	12	9030.15	7.07	1.77	6.83	3.535	0.885	3.415	185.036	2.90348	166.825	67.3	18.7	113.83	182.05	117.22	12452.9	3460.18	330.503	30370.5	19555.2	Early Development
05_04_2023_Chilo_FISH_DAPI_Telo_Slide02	05_04_2023_S02_Cell1_Zstacks	05_04_2023_Chilo_FISH_DAPI_Telo_Slide02_Cell1	69	0.292068	Developing_Early	40.4	20.72	837.088	40.40x20.72	13	10882.1	7.39	2.31	N/A	3.695	1.155	N/A	211.316	6.45408	N/A	155.82	45.51	127.96	N/A	N/A	32927.2	9616.98	825.864	N/A	N/A	Early Development
05_04_2023_Chilo_FISH_DAPI_Telo_Slide02	05_04_2023_S02_Cell2_Zstacks	05_04_2023_Chilo_FISH_DAPI_Telo_Slide02_Cell2	70	0.641033	Developing_Early	40.92	21.53	881.008	40.92x21.53	12	10572.1	7.86	1.79	N/A	3.93	0.895	N/A	254.253	3.00302	N/A	131.6	84.36	90	N/A	N/A	33459.7	21448.8	270.271	N/A	N/A	Early Development
05_04_2023_Chilo_FISH_DAPI_Telo_Slide02	05_04_2023_S02_Cell3_Zstacks	05_04_2023_Chilo_FISH_DAPI_Telo_Slide02_Cell3	71	0.182779	Developing_Early	40.46	18.83	761.862	40.46x18.83	13.5	10285.1	7.18	1.75	7.29	3.59	0.875	3.645	193.808	2.80616	202.853	50.17	9.17	47.51	135.7	94.85	9723.35	1777.22	133.321	27527.1	19240.6	Early Development
05_04_2023_Chilo_FISH_DAPI_Telo_Slide02	05_04_2023_Slide2_Cell6_Zstacks	05_04_2023_Chilo_FISH_DAPI_Telo_Slide02_Cell6	72	0.168394	Developing_Early	37.07	18.88	699.882	37.07x18.88	12.1	8468.57	3	1.6	6.56	1.5	0.8	3.28	14.1372	2.14466	147.812	43.41	7.31	99.38	162.81	87.14	613.694	103.343	213.136	24065.3	12880.4	Early Development
07_10_2023_ChiloFISH_DAPI_Telo_S02	07_10_2023_Zstack	07_10_2023_ChiloFISH_DAPI_Telo_S02	73	0.0766132	Developing_Early	30.48	14.04	427.939	30.48x14.04	10.8	4621.74	8.28	1.83	N/A	4.14	0.915	N/A	297.228	3.20887	N/A	136.53	10.46	73.03	N/A	N/A	40580.5	3109	234.344	N/A	N/A	Early Development
07_10_2023_ChiloFISH_DAPI_Telo_S02	07_10_2023_Cll02_Zstack	07_10_2023_ChiloFISH_DAPI_Telo_S02_Cll02	74	0.461261	Developing_Early	36.65	18.61	682.057	36.65x18.61	11.8	8048.27	7.31	1.8	N/A	3.655	0.9	N/A	204.527	3.05363	N/A	171.79	79.24	72.16	N/A	N/A	35135.7	16206.7	220.35	N/A	N/A	Early Development
07_10_2023_ChiloFISH_DAPI_Telo_S02	07_10_2023_Cell03_Zstack	07_10_2023_ChiloFISH_DAPI_Telo_S02_Cell03	75	0.508912	Developing_Early	34.65	14.96	518.364	34.65x14.96	9.6	4976.29	6.62	1.96	N/A	3.31	0.98	N/A	151.905	3.94246	N/A	115.01	58.53	136.2	N/A	N/A	17470.6	8891.01	536.962	N/A	N/A	Early Development
07_31_2023_ChiloFISH_DAPI_Telo_S01	07_31_2023_Cell06_Zstack	07_31_2023_ChiloFISH_DAPI_Telo_S01_Cell06	76	0.599928	Developing_Early	29.62	15.57	461.183	29.62x15.57	10.7	4934.66	5.32	2.01	N/A	2.66	1.005	N/A	78.8376	4.25194	N/A	166.37	99.81	121.57	N/A	N/A	13116.2	7868.78	516.908	N/A	N/A	Early Development
08_16_2023_ChiloFISH_DAPI_Telo_S02	08_16_2023_Cell05_Zstack	08_16_2023_ChiloFISH_DAPI_Telo_S02_Cell05	77	0.807293	Developing_Early	36.06	17.6	634.656	36.06x17.60	10.7	6790.82	6.12	1.75	N/A	3.06	0.875	N/A	120.02	2.80616	N/A	98.18	79.26	83.12	N/A	N/A	11783.5	9512.77	233.248	N/A	N/A	Early Development
08_16_2023_ChiloFISH_DAPI_Telo_S02	08_16_2023_Cell06_Zstack	08_16_2023_ChiloFISH_DAPI_Telo_S02_Cell06	78	1.04223	Developing_Early	36.17	14.35	519.039	36.17x14.35	11	5709.43	6.44	1.67	N/A	3.22	0.835	N/A	139.848	2.43864	N/A	104.19	108.59	97.92	N/A	N/A	14570.8	15186.1	238.792	N/A	N/A	Early Development
08_18_2023_Chilo_DAPI_Telo_S01	08_18_2023_Cell04_Zstacks	08_18_2023_Chilo_DAPI_Telo_S01_Cell04	79	0.228142	Developing_Early	39.85	22.62	901.407	39.85x22.62	11.6	10456.3	6.75	1.41	7.45	3.375	0.705	3.725	161.031	1.46776	216.505	92.53	21.11	59.72	173.79	100.52	14900.2	3399.37	87.6548	37626.4	21763.1	Early Development
08_25_2023_Chilo_DAPI_Telo_S02	08_25_2023_S02_Cell03_Zstacks	08_25_2023_Chilo_DAPI_Telo_S02_Cell03	80	0.203529	Developing_Early	39	18.83	734.37	39.00x18.83	10.6	7784.32	3.6	2	6.93	1.8	1	3.465	24.429	4.18879	174.26	51	10.38	97.26	155.61	83.33	1245.88	253.573	407.402	27116.6	14521.1	Early Development
08_25_2023_Chilo_DAPI_Telo_S02	08_25_2023_S02_Cell05_Zstacks	08_25_2023_Chilo_DAPI_Telo_S02_Cell05	81	0.147651	Developing_Early	41.78	23.68	989.35	41.78x23.68	12.5	12366.9	5.82	1.71	7.38	2.91	0.855	3.69	103.221	2.6181	210.459	59.6	8.8	67.92	141.71	96.65	6151.96	908.344	177.822	29824.2	20340.9	Early Development
08_25_2023_Chilo_DAPI_Telo_S02	08_25_2023_S02_Cell06_Zstacks	08_25_2023_Chilo_DAPI_Telo_S02_Cell06	82	0.112134	Developing_Early	40.03	22.26	891.068	40.03x22.26	10.4	9267.11	4.67	0	6.35	2.335	0	3.175	53.3273	0	134.066	48.87	5.48	0	54.34	115.23	2606.1	292.233	0	7285.17	15448.5	Early Development
09_06_2023_Chilo_DAPI_Telo_S01	09_06_2023_Cell12_Zstacks	09_06_2023_Chilo_DAPI_Telo_S01_Cell12	83	0.631487	Developing_Early	36.94	22.09	816.005	36.94x22.09	7.7	6283.24	6.76	1.8	N/A	3.38	0.9	N/A	161.748	3.05363	N/A	160.13	101.12	86.29	N/A	N/A	25900.7	16355.9	263.498	N/A	N/A	Early Development
09_06_2023_Chilo_DAPI_Telo_S01	09_06_2023_Cell13_Zstacks	09_06_2023_Chilo_DAPI_Telo_S01_Cell13	84	0.869521	Developing_Early	38.5	19.99	769.615	38.50x19.99	6.7	5156.42	4.78	1.39	N/A	2.39	0.695	N/A	57.185	1.40619	N/A	108.14	94.03	42.68	N/A	N/A	6183.99	5377.11	60.0161	N/A	N/A	Early Development
09_06_2023_Chilo_DAPI_Telo	09062023_S2_Cell1_Zstack	09_06_2023_Chilo_DAPI_Telo_S02_Cell1	85	0.0827171	Developing_Early	37.87	17.84	675.601	37.87x17.84	11.2	7566.73	4.05	1.66	6.74	2.025	0.83	3.37	34.7827	2.3951	160.317	58.15	4.81	79.42	57.53	99.98	2022.62	167.305	190.219	9223.01	16028.4	Early Development
09_06_2023_Chilo_DAPI_Telo_s2	09062023_S2_Cell2_Zstack	09_06_2023_Chilo_DAPI_Telo_S02_Cell2	86	0.00705841	Developing_Early	39.14	17.66	691.212	39.14x17.66	8.9	6151.79	3.53	1.47	6.97	1.765	0.735	3.485	23.0315	1.66322	177.295	56.67	0.4	76.51	169.4	114.75	1305.2	9.21261	127.253	30033.8	20344.6	Early Development
09_06_2023_Chilo_DAPI_Telo_s2	09062023_S2_Cell4_Zstack	09_06_2023_Chilo_DAPI_Telo_S2_Cell4	87	0.176807	Developing_Early	36.96	17.43	644.213	36.96x17.43	8.7	5604.65	3.85	2.04	6.47	1.925	1.02	3.235	29.88	4.44518	141.812	70.02	12.38	102.47	130.28	101.97	2092.2	369.915	455.497	18475.2	14460.5	Early Development
09_06_2023_Chilo_DAPI_Telo_s2	09062023_S2_Cell5_Zstack	09_06_2023_Chilo_DAPI_Telo_S2_Cell5	88	18.1679	Developing_Early	39.8	20.41	812.318	39.80x20.41	9.4	7635.79	3.03	0	6.02	1.515	0	3.01	14.5655	0	114.232	58.95	1071	0	180.31	113.55	858.638	15599.7	0	20597.2	12971.1	Early Development
09_06_2023_Chilo_DAPI_Telo_s1	09062023_S1_Cell15	09_06_2023_Chilo_DAPI_Telo_S01_Cell15	89	0.153862	Developing_Early	40.67	22.03	895.96	40.67x22.03	5.7	5106.97	4.57	2.05	7.18	2.285	1.025	3.59	49.9744	4.51087	193.808	47.64	7.33	80.51	123.84	93.77	2380.78	366.312	363.17	24001.2	18173.4	Early Development
09_06_2023_Chilo_DAPI_Telo_S01	09062023_S1_Cell16_Zstacks	09_06_2023_Chilo_DAPI_Telo_S1_Cell16	90	0.500193	Developing_Early	36.26	19.22	696.917	36.26x19.22	5.7	3972.43	3.91	1.83	7.65	1.955	0.915	3.825	31.2989	3.20887	234.414	25.97	12.99	44.77	120.65	86.67	812.832	406.573	143.661	28282	20316.6	Early Development
09_06_2023_Chilo_DAPI_Telo_S01	09062023_S1_Cell17_Zstacks	09_06_2023_Chilo_DAPI_Telo_S01_Cell17	91	0.152848	Developing_Early	40.11	22.16	888.838	40.11x22.16	6.7	5955.21	4.2	0	7.27	2.1	0	3.635	38.7924	0	201.188	73.21	11.19	0	148.02	88.79	2839.99	434.087	0	29779.8	17863.5	Early Development
09_06_2023_Chilo_DAPI_Telo_S01	09062023_S1_Cell18_Zstacks	09_06_2023_Chilo_DAPI_Telo_S01_Cell18	92	0.16213	Developing_Early	39.31	20.95	823.544	39.31x20.95	4.8	3953.01	5.95	1.24	7.44	2.975	0.62	3.72	110.293	0.998306	215.634	41.88	6.79	83.08	142.78	95.9	4619.09	748.892	82.9393	30788.2	20679.3	Early Development
05_04_2023_Chilo_FISH_DAPI_Telo_Slide01	05_04_2023_Cell_4_Zstack	05042023_Chilo_FISH_DAPI_Telo_Slide01_Cell_4	93	0.55306	Developing_Late	39.68	18.13	719.398	39.68x18.13	13.5	9711.88	9.26	2.56	6.3	4.63	1.28	3.15	415.749	8.78453	130.924	76.14	42.11	88.32	145.29	78.49	31655.2	17507.2	775.85	19022	10276.2	Late Development
05_04_2023_Chilo_FISH_DAPI_Telo_Slide01	05_04_2023_Cell_6_Zstack	05042023_Chilo_FISH_DAPI_Telo_Slide01_Cell_6	94	0.335383	Developing_Late	37.98	19.88	755.042	37.98x19.88	11.8	8909.5	9.71	2.24	7.24	4.855	1.12	3.62	479.354	5.88495	198.708	61.81	20.73	45.6	129.89	43.52	29628.9	9937.01	268.354	25810.1	8647.75	Late Development
05_04_2023_Chilo_FISH_DAPI_Telo_Slide01	05_04_2023_Cell_7_Zstack	05042023_Chilo_FISH_DAPI_Telo_Slide01_Cell_7	95	0.327776	Developing_Late	30.01	19.2	576.192	30.01x19.20	11	6338.11	7.66	2.06	6.34	3.83	1.03	3.17	235.334	4.5772	133.434	40.79	13.37	110.95	115.6	77.73	9599.28	3146.42	507.841	15425	10371.8	Late Development
05_04_2023_Chilo_FISH_DAPI_Telo_Slide01	05_04_2023_Cell_10_Zstacks	05_04_2023_Chilo_FISH_DAPI_Telo_Slide01_Cell_10	96	0.278174	Developing_Late	39.74	20.97	833.348	39.74x20.97	12.8	10666.9	9.27	1.9	6.59	4.635	0.95	3.295	417.098	3.59136	149.849	77.11	21.45	32.91	166.22	41.78	32162.4	8946.75	118.192	24908	6260.71	Late Development
05_04_2023_Chilo_FISH_DAPI_Telo_Slide01	05_04_2023_Cell_13_zstacks	05_04_2023_Chilo_FISH_DAPI_Telo_Slide01_Cell_13	97	0.565545	Developing_Late	43.13	22.32	962.662	43.13x22.32	14.5	13958.6	9.05	2.5	7.03	4.525	1.25	3.515	388.101	8.18123	181.913	110	62.21	74.79	162.99	24.95	42691.1	24143.7	611.874	29650.1	4538.74	Late Development
07_10_2023_ChiloFISH_DAPI_Telo_S02	07_10_2023_Cell07_Zstack	07_10_2023_ChiloFISH_DAPI_Telo_S02_Cell07	98	0.234163	Developing_Late	40.98	19.5	799.11	40.98x19.50	9.9	7911.19	8.9	2.36	7.32	4.45	1.18	3.66	369.121	6.88232	205.368	95.19	22.29	139.65	198.77	126.81	35136.6	8227.7	961.115	40820.9	26042.7	Late Development
07_10_2023_ChiloFISH_DAPI_Telo_S02	07_10_2023_Cell08_Zstack	07_10_2023_ChiloFISH_DAPI_Telo_S02_Cell08	99	0.536372	Developing_Late	39.11	19.86	776.725	39.11x19.86	13.1	10175.1	8.01	2.31	7	4.005	1.155	3.5	269.089	6.45408	179.594	102.69	55.08	104.1	147.09	114.27	27632.8	14821.4	671.87	26416.5	20522.2	Late Development
08_18_2023_Chilo_DAPI_Telo_S01	08_18_2023_Cell01_Zstacks	08_18_2023_Chilo_DAPI_Telo_S01_Cell01	100	0.168906	Developing_Late	40.29	21.45	864.221	40.29x21.45	14.1	12185.5	6.58	1.36	6.89	3.29	0.68	3.445	149.168	1.31709	171.26	45.41	7.67	26.2	45.64	91.3	6773.73	1144.12	34.5077	7816.31	15636.1	Late Development
08_18_2023_Chilo_DAPI_Telo_S01	08_18_2023_Cell02_Zstacks	08_18_2023_Chilo_DAPI_Telo_S01_Cell02	101	0.172776	Developing_Late	40.91	20.28	829.655	40.91x20.28	15.4	12776.7	9.25	1.71	6.65	4.625	0.855	3.325	414.404	2.6181	153.98	46.65	8.06	75.38	185.9	78.45	19331.9	3340.1	197.353	28624.8	12079.7	Late Development
08_18_2023_Chilo_DAPI_Telo_S01	08_18_2023_Cell03_Zstacks	08_18_2023_Chilo_DAPI_Telo_S01_Cell03	102	0.255579	Developing_Late	38.97	20.93	815.642	38.97x20.93	18.9	15415.6	7.34	1.78	5.83	3.67	0.89	2.915	207.056	2.95297	103.754	61.39	15.69	15.56	49.97	95.44	12711.1	3248.7	45.9482	5184.58	9902.27	Late Development
08_18_2023_Chilo_DAPI_Telo_S01	08_18_2023_Cell05_Zstacks	08_18_2023_Chilo_DAPI_Telo_S01_Cell05	103	0.148553	Developing_Late	38.59	19.2	740.928	38.59x19.20	13.5	10002.5	7.13	1.83	7.63	3.565	0.915	3.815	189.787	3.20887	232.58	54.93	8.16	31.01	171.58	94.17	10425	1548.66	99.507	39906.1	21902.1	Late Development
08_18_2023_Chilo_DAPI_Telo_S01	08_18_2023_Cell06_Zstacks	08_18_2023_Chilo_DAPI_Telo_S01_Cell06	104	0.132163	Developing_Late	39.25	20.85	818.362	39.25x20.85	12.7	10393.2	7.36	1.77	6.92	3.68	0.885	3.46	208.753	2.90348	173.507	47.29	6.25	102.93	189.77	75.18	9871.91	1304.7	298.855	32926.4	13044.3	Late Development
08_18_2023_Chilo_DAPI_Telo_S02	08_18_2023_Cell01_S02_Zstacks	08_18_2023_Chilo_DAPI_Telo_S02_Cell01	105	0.0757238	Developing_Late	47.64	21.77	1037.12	44.64x21.77	13	13482.6	9.62	2.2	6.99	4.81	1.1	3.495	466.148	5.57528	178.826	44.9	3.4	93.71	154.69	22.9	20930	1584.9	522.459	27662.6	4095.11	Late Development
08_18_2023_Chilo_DAPI_Telo_S02	08_18_2023_Cell02_S02_Zstacks	08_18_2023_Chilo_DAPI_Telo_Cell02_S02	106	0.19395	Developing_Late	46.26	23.83	1102.38	46.26x23.83	14.5	15984.4	8.58	1.6	6.72	4.29	0.8	3.36	330.72	2.14466	158.894	63.47	12.31	102.38	175.06	50.77	20990.8	4071.16	219.57	27815.9	8067.03	Late Development
08_18_2023_Chilo_DAPI_Telo_S02	08_18_2023_Cell03_S02_Zstacks	08_18_2023_Chilo_DAPI_Telo_Cell03_S02	107	0.267189	Developing_Late	45.08	24.73	1114.83	45.08x24.73	14.7	16388	7.98	2.12	7.55	3.99	1.06	3.775	266.077	4.98892	225.341	33.16	8.86	54.44	172.82	73.1	8823.11	2357.44	271.597	38943.4	16472.4	Late Development
08_18_2023_Chilo_DAPI_Telo_S02	08_18_2023_Cell04_S02_Zstacks	08_18_2023_Chilo_DAPI_Telo_Cell04_S02	108	0.236143	Developing_Late	47	25.71	1208.37	47.00x25.71	18	21750.7	8.62	1.99	6.49	4.31	0.995	3.245	335.367	4.12627	143.131	78.3	18.49	99.09	164.8	88.8	26259.2	6200.94	408.872	23587.9	12710	Late Development
08_18_2023_Chilo_DAPI_Telo_S02	08_18_2023_Cell05_S02_Zstacks	08_18_2023_Chilo_DAPI_Telo_S02_Cell05	109	0.377468	Developing_Late	40.39	21.13	853.441	40.39x21.13	12.1	10326.6	8.45	1.76	6.32	4.225	0.88	3.16	315.914	2.85454	132.175	29.38	11.09	42.21	169.24	98.41	9281.55	3503.49	120.49	22369.3	13007.4	Late Development
08_18_2023_Chilo_DAPI_Telo_S02	08_18_2023_Cell06_S02_Zstacks	08_18_2023_Chilo_DAPI_Telo_S02_Cell06	110	0.436616	Developing_Late	45.72	25.11	1148.03	45.72x45.11	12.1	13891.2	8.78	1.48	6.66	4.39	0.74	3.33	354.391	1.6974	154.675	36.05	15.74	50.33	42.11	71.36	12775.8	5578.11	85.4301	6513.38	11037.6	Late Development
08_18_2023_Chilo_DAPI_Telo_S02	08_18_2023_Cell07_S02_Zstacks	08_18_2023_Chilo_DAPI_Telo_S02_Cell07	111	0.502845	Developing_Late	42.83	24.89	1066.04	42.83x24.89	10.1	10767	8.74	1.66	7.26	4.37	0.83	3.63	349.569	2.3951	200.359	56.24	28.28	98.96	178.28	88.25	19659.8	9885.81	237.019	35720	17681.7	Late Development
08_25_2023_Chilo_DAPI_Telo_S02	08_25_2023_S02_Cell02_Zstacks	08_25_2023_Chilo_DAPI_Telo_S02_Cell02	112	0.123053	Developing_Late	41.17	21.48	884.332	41.17x21.48	12.2	10788.8	6.76	2.05	6.8	3.38	1.025	3.4	161.748	4.51087	164.636	71.27	8.77	94.04	172.75	100.65	11527.8	1418.53	424.202	28440.9	16570.6	Late Development
032923_DAPI+Telo_Chilo_FISH_S2	032923_DAPI+Telo_Chilo_FISH_S2_c1	032923_DAPI+Telo_Chilo_FISH_S2_c1	113	0.444398	Developing_Late	33.82	17.34	586.439	33.82x17.34	14.1	8268.79	8.42	1.99	6.33	4.21	0.995	3.165	312.561	4.12627	132.804	144.69	64.3	129.41	163.87	29.12	45224.5	20097.7	533.981	21762.5	3867.24	Late Development
032923_DAPI+Telo_Chilo_FISH_S2	032923_DAPI+Telo_Chilo_FISH_S2_c2	032923_DAPI+Telo_Chilo_FISH_S2_c2	114	0.479991	Developing_Late	28.84	15.25	439.81	28.84x15.25	14.1	6201.32	8.63	1.6	6.8	4.315	0.8	3.4	336.536	2.14466	164.636	91.21	43.78	93.73	46.64	28.56	30695.4	14733.5	201.019	7678.63	4702.01	Late Development
09_06_2023_Chilo_DAPI_Telo_S02	09062023_S2_Cell3_Zstack	09_06_2023_Chilo_DAPI_Telo_S02_Cell3	115	0.128907	Developing_Late	40.13	19.87	797.383	40.13x19.87	10.8	8611.74	5.16	1.56	6.52	2.58	0.78	3.26	71.9362	1.9878	145.125	82.23	10.6	82.56	180.26	102.91	5915.32	762.524	164.113	26160.2	14934.8	Late Development
09_06_2023_Chilo_DAPI_Telo_S01	09062023_S1_Cell14_Zstacks	09_06_2023_Chilo_DAPI_Telo_S01_Cell14	116	0.783799	Developing_Late	37.12	20.3	753.536	37.12x20.30	5.2	3918.39	5.96	1.35	6.33	2.98	0.675	3.165	110.85	1.28825	132.804	125.3	98.21	56.78	115.67	89.42	13889.6	10886.6	73.1468	15361.4	11875.3	Late Development
