# Supplementary material for: Genome content reorganization in the non-model ciliate Chilodonella uncinata: insights into nuclear architecture, DNA content, and chromosome fragmentation during macronuclear development
Source: mSphere. 2025 May 9;10(6):e00075-25. doi: 10.1128/msphere.00075-25 (PMC12188737; doi:10.1128/msphere.00075-25)
Supplement: Table S2 — Mean, median, and SD values for Table 1. [file msphere.00075-25-s0003.xlsx]

## Sheet: Supplementary Table 2
Categorized dev. stages	# of nuclei quantified	Avg. cell vol (µm3)	Avg. nuc vol. (µm3)	MAC-cell ratio	Avg. TI (DNA)	Avg. TI (Telo)	Avg. DAPI vs. Telo ratio	Mean	Median	Standard Deviation
Vegetative	23	8171.7	168.8	0.27	24716	14122	0.63	6743.2	168.8	9650.75
Early Development	40	7236.48	142.4	0.2	13758	6725	0.83	3986.13	142.4	5410.98
Late Development	24	11201	316.9	0.4	20566	7433	0.32	5648.8	316.9	7962.52
Conjugating	29	5914.46	225.4	0.48	33788	22223	0.64	8883	225.4	13651.4
